# Supplementary material for: The glioblastoma virome across tumor and extracellular compartments
Source: Front Oncol. 2025 Nov 27;15:1705003. doi: 10.3389/fonc.2025.1705003 (PMC12695549; doi:10.3389/fonc.2025.1705003)
Supplement: Supplementary file 1 [file Table1.xlsx]

## Sheet: Metadata
Samples(SRA ID)	Group	sample_title	Bioproject
SRR5145133	Cell	20-3_Cell_longRNA	PRJNA360129
SRR5145106	Cell	20-3_Cell_smallRNA	PRJNA360129
SRR5145137	Cell	GBM4_Cell_longRNA	PRJNA360129
SRR5145110	Cell	GBM4_Cell_smallRNA	PRJNA360129
SRR5145141	Cell	GBM8_Cell_longRNA	PRJNA360129
SRR5145114	Cell	GBM8_Cell_smallRNA	PRJNA360129
SRR5145145	Cell	MGG75_Cell_longRNA	PRJNA360129
SRR5145118	Cell	MGG75_Cell_smallRNA	PRJNA360129
SRR5145135	Exo	20-3_Exo_longRNA	PRJNA360129
SRR5145108	Exo	20-3_Exo_smallRNA	PRJNA360129
SRR5145139	Exo	GBM4_Exo_longRNA	PRJNA360129
SRR5145112	Exo	GBM4_Exo_smallRNA	PRJNA360129
SRR5145143	Exo	GBM8_Exo_longRNA	PRJNA360129
SRR5145116	Exo	GBM8_Exo_smallRNA	PRJNA360129
SRR5145147	Exo	MGG75_Exo_longRNA	PRJNA360129
SRR5145120	Exo	MGG75_Exo_smallRNA	PRJNA360129
SRR5145150	Fresh	FreshMedia_Exo_longRNA	PRJNA360129
SRR5145131	Fresh	FreshMedia_Exo_smallRNA	PRJNA360129
SRR5145149	Fresh	FreshMedia_MV_longRNA	PRJNA360129
SRR5145130	Fresh	FreshMedia_MV_smallRNA	PRJNA360129
SRR5145151	Fresh	FreshMedia_RNP_longRNA	PRJNA360129
SRR5145132	Fresh	FreshMedia_RNP_smallRNA	PRJNA360129
SRR5145134	MV	20-3_MV_longRNA	PRJNA360129
SRR5145107	MV	20-3_MV_smallRNA	PRJNA360129
SRR5145138	MV	GBM4_MV_longRNA	PRJNA360129
SRR5145111	MV	GBM4_MV_smallRNA	PRJNA360129
SRR5145142	MV	GBM8_MV_longRNA	PRJNA360129
SRR5145115	MV	GBM8_MV_smallRNA	PRJNA360129
SRR5145146	MV	MGG75_MV_longRNA	PRJNA360129
SRR5145119	MV	MGG75_MV_smallRNA	PRJNA360129
SRR5145128	Normal	hAstrocyte_Cell_smallRNA	PRJNA360129
SRR5145129	Normal	hBEC_Cell_smallRNA	PRJNA360129
SRR5145127	Normal	hNeuroglia_Cell_smallRNA	PRJNA360129
SRR5145124	Normal	mAstrocyte_Cell_smallRNA	PRJNA360129
SRR5145126	Normal	mBEC_Cell_smallRNA	PRJNA360129
SRR5145125	Normal	mMicroglia_Cell_smallRNA	PRJNA360129
SRR5145122	Normal	mNeuron_Cell_smallRNA	PRJNA360129
SRR5145136	RNP	20-3_RNP_longRNA	PRJNA360129
SRR5145109	RNP	20-3_RNP_smallRNA	PRJNA360129
SRR5145140	RNP	GBM4_RNP_longRNA	PRJNA360129
SRR5145113	RNP	GBM4_RNP_smallRNA	PRJNA360129
SRR5145144	RNP	GBM8_RNP_longRNA	PRJNA360129
SRR5145117	RNP	GBM8_RNP_smallRNA	PRJNA360129
SRR5145148	RNP	MGG75_RNP_longRNA	PRJNA360129
SRR5145121	RNP	MGG75_RNP_smallRNA	PRJNA360129
SRR2557083	Normal	Astrocyte	PRJNA297760
SRR2557087	Normal	Astrocyte	PRJNA297760
SRR24717936	Normal	Endothelial	PRJNA975470
SRR24717937	Normal	Neuroglia	PRJNA975470
SRR24717939	Normal	Endothelial	PRJNA975470
SRR24717943	Normal	Neuroglia	PRJNA975470

## Sheet: Phylum level
num	1	2	3	4	5	6	7	8	9	10	11	12	13	14	15	16	17	18	19	20	21	22	23	24	25	26	27	28	29	30	31	32	33	34	35	36	37	38	39	40	41	42	43	44	45
group1	Cell	Cell	Cell	Cell	Exo	Exo	Exo	Exo	MV	MV	MV	MV	RNP	RNP	RNP	RNP	Normal-long	Normal-long	Normal-long	Normal-long	Normal-long	Normal-long	Cell	Cell	Cell	Cell	Exo	Exo	Exo	Exo	MV	MV	MV	MV	RNP	RNP	RNP	RNP	Normal-small	Normal-small	Normal-small	Normal-small	Normal-small	Normal-small	Normal-small
group2	Long	Long	Long	Long	Long	Long	Long	Long	Long	Long	Long	Long	Long	Long	Long	Long	long	long	long	long	long	long	small	small	small	small	small	small	small	small	small	small	small	small	small	small	small	small	small	small	small	small	small	small	small
#NAME	20-3_Cell_longRNA	GBM4_Cell_longRNA	GBM8_Cell_longRNA	MGG75_Cell_longRNA	20-3_Exo_longRNA	GBM4_Exo_longRNA	GBM8_Exo_longRNA	MGG75_Exo_longRNA	20-3_MV_longRNA	GBM4_MV_longRNA	GBM8_MV_longRNA	MGG75_MV_longRNA	20-3_RNP_longRNA	GBM4_RNP_longRNA	GBM8_RNP_longRNA	MGG75_RNP_longRNA	Normalas1	Normalas2	Normalen1	Normalen2	Normalne1	Normalneu2	20-3_Cell_smallRNA	GBM4_Cell_smallRNA	GBM8_Cell_smallRNA	MGG75_Cell_smallRNA	20-3_Exo_smallRNA	GBM4_Exo_smallRNA	GBM8_Exo_smallRNA	MGG75_Exo_smallRNA	20-3_MV_smallRNA	GBM4_MV_smallRNA	GBM8_MV_smallRNA	MGG75_MV_smallRNA	20-3_RNP_smallRNA	GBM4_RNP_smallRNA	GBM8_RNP_smallRNA	MGG75_RNP_smallRNA	hAstrocyte_Cell_smallRNA	hBEC_Cell_smallRNA	hNeuroglia_Cell_smallRNA	mAstrocyte_Cell_smallRNA	mBEC_Cell_smallRNA	mMicroglia_Cell_smallRNA	mNeuron_Cell_smallRNA
#NAME	20-3_Cell_longRNA	GBM4_Cell_longRNA	GBM8_Cell_longRNA	MGG75_Cell_longRNA	20-3_Exo_longRNA	GBM4_Exo_longRNA	GBM8_Exo_longRNA	MGG75_Exo_longRNA	20-3_MV_longRNA	GBM4_MV_longRNA	GBM8_MV_longRNA	MGG75_MV_longRNA	20-3_RNP_longRNA	GBM4_RNP_longRNA	GBM8_RNP_longRNA	MGG75_RNP_longRNA	Normalas1	Normalas2	Normalen1	Normalen2	Normalne1	Normalneu2	20-3_Cell_smallRNA	GBM4_Cell_smallRNA	GBM8_Cell_smallRNA	MGG75_Cell_smallRNA	20-3_Exo_smallRNA	GBM4_Exo_smallRNA	GBM8_Exo_smallRNA	MGG75_Exo_smallRNA	20-3_MV_smallRNA	GBM4_MV_smallRNA	GBM8_MV_smallRNA	MGG75_MV_smallRNA	20-3_RNP_smallRNA	GBM4_RNP_smallRNA	GBM8_RNP_smallRNA	MGG75_RNP_smallRNA	hAstrocyte_Cell_smallRNA	hBEC_Cell_smallRNA	hNeuroglia_Cell_smallRNA	mAstrocyte_Cell_smallRNA	mBEC_Cell_smallRNA	mMicroglia_Cell_smallRNA	mNeuron_Cell_smallRNA
Phyla	20-3.	GBM4	GBM8	MGG75	20-3.	GBM4	GBM8	MGG75	20-3.	GBM4	GBM8	MGG75	20-3.	GBM4	GBM8	MGG75	hA_CL1	hA_CL2	hA_ENL1	hA_ENL2	hN_CL1	hN_CL2	20-3.	GBM4	GBM8	MGG75	20-3.	GBM4	GBM8	MGG75	20-3.	GBM4	GBM8	MGG75	20-3.	GBM4	GBM8	MGG75	hA_CS	hB_CS	hN_CS	mA_CS	mB_CS	mM_CS	mN_CS
Artverviricota	1724	1698	916	2154	610	5110	140	213	3226	3774	445	789	4536	4014	532	3156	26	236	44	72	72	0	0	14	0	26	0	10	0	0	10	0	4	0	18	8	8	0	44	0	0	3	0	0	0
Cossaviricota	22	82	286	34	36	282	57	10	182	112	56	60	1152	191	66	54	0	0	0	0	0	0	0	0	0	0	0	0	0	0	0	0	0	0	0	0	0	0	0	0	0	0	0	0	0
Hofneiviricota	0	15	0	30	0	0	15	0	0	0	0	180	0	7	45	0	0	0	0	0	0	0	0	0	0	0	0	0	0	0	0	0	0	0	0	0	0	0	0	0	0	0	0	0	0
Kitrinoviricota	69	66	156	153	0	19	0	0	6	9	45	39	0	9	0	2	0	0	0	0	0	0	0	0	0	0	0	0	0	0	0	0	6	0	0	0	0	0	0	0	3	3	6	0	0
Nucleocytoviricota	10524	11818	85053	1358	2663	751895	60118	0	509515	25927	83913	778	938703	554733	185485	1894	0	0	8610	2870	1330	2288	0	288	0	288	0	0	0	0	0	0	0	0	0	0	0	0	956	0	0	1913	0	0	0
Unclassified Virus	2853	2489	3783	97	195	2163	0	0	829	579	464	97	5129	1661	152	464	0	0	0	0	0	0	0	0	0	0	0	0	0	0	0	0	0	0	0	0	0	0	0	0	0	0	0	0	0
Peploviricota	14015	18017	6847	16093	764	3131	493	1230	2966	4173	9719	13948	7271	1855	795	262	0	0	0	0	0	0	0	950	0	200	0	0	0	200	200	0	200	0	0	0	0	0	200	0	0	0	0	0	0
Pisuviricota	0	1	0	0	4	0	14	0	0	1	0	0	41	48	26	0	0	0	0	0	0	0	0	0	0	0	0	0	0	0	0	0	0	0	0	0	0	0	0	0	0	0	0	0	0
Preplasmiviricota	98	0	115	0	0	28	0	0	0	15	0	2	202	124	0	0	0	0	0	0	0	0	0	0	0	0	0	0	0	0	0	0	0	0	0	0	0	0	0	0	0	0	0	0	0
Taleaviricota	0	0	0	0	74	1096	0	0	254	0	0	0	828	712	0	0	0	0	0	0	0	0	0	0	0	0	0	0	0	0	0	0	0	0	0	0	0	0	0	0	0	0	0	0	0
Uroviricota	25	0	0	511	295	644	0	396	0	811	0	569	321	434	204	416	0	0	0	0	0	0	0	0	0	0	0	0	0	0	0	0	0	0	0	0	0	0	0	0	0	0	0	0	0

## Sheet: Family level
Families	20-3.	GBM4	GBM8	MGG75	20-3.	GBM4	GBM8	MGG75	20-3.	GBM4	GBM8	MGG75	20-3.	GBM4	GBM8	MGG75	hA_CL1	hA_CL2	hA_ENL1	hA_ENL2	hN_CL1	hN_CL2	20-3.	GBM4	GBM8	MGG75	20-3.	GBM4	GBM8	MGG75	20-3.	GBM4	GBM8	MGG75	20-3.	GBM4	GBM8	MGG75	hA_CS	hB_CS	hN_CS	mA_CS	mB_CS	mM_CS	mN_CS
f__Adenoviridae	98	0	115	0	0	28	0	0	0	15	0	2	202	124	0	0	0	0	0	0	0	0	0	0	0	0	0	0	0	0	0	0	0	0	0	0	0	0	0	0	0	0	0	0	0
f__Alloherpesviridae	0	0	0	0	0	115	0	0	268	344	113	0	143	229	70	103	0	0	0	0	0	0	0	0	0	0	0	0	0	0	0	0	0	0	0	0	0	0	0	0	0	0	0	0	0
f__Baculoviridae	2389	1792	2389	97	195	304	0	0	597	347	0	97	2108	499	152	0	0	0	0	0	0	0	0	0	0	0	0	0	0	0	0	0	0	0	0	0	0	0	0	0	0	0	0	0	0
f__Flaviviridae	69	66	156	153	0	19	0	0	6	9	45	39	0	9	0	2	0	0	0	0	0	0	0	0	0	0	0	0	0	0	0	0	6	0	0	0	0	0	0	0	3	3	6	0	0
f__Herpesviridae	14015	18017	6847	16093	764	3016	493	1230	2698	3829	9606	13948	7128	1626	725	159	0	0	0	0	0	0	0	950	0	200	0	0	0	200	200	0	200	0	0	0	0	0	200	0	0	0	0	0	0
f__Iridoviridae	0	15	0	30	750	0	577	0	750	0	0	180	186	7	45	938	0	0	0	0	374	375	0	0	0	0	0	0	0	0	0	0	0	0	0	0	0	0	0	0	0	0	0	0	0
f__Nudiviridae	464	697	1394	0	0	1859	0	0	232	232	464	0	3021	1162	0	464	0	0	0	0	0	0	0	0	0	0	0	0	0	0	0	0	0	0	0	0	0	0	0	0	0	0	0	0	0
f__Papillomaviridae	22	82	286	34	36	282	57	10	182	112	56	60	1152	191	66	54	0	0	0	0	0	0	0	0	0	0	0	0	0	0	0	0	0	0	0	0	0	0	0	0	0	0	0	0	0
f__Podoviridae	25	0	0	295	25	104	0	26	0	0	0	188	51	434	204	0	0	0	0	0	0	0	0	0	0	0	0	0	0	0	0	0	0	0	0	0	0	0	0	0	0	0	0	0	0
f__Poxviridae	10524	11819	3334	1358	1917	50966	14	0	33307	25928	2194	778	63542	34749	2896	956	0	0	8610	2870	956	1913	0	288	0	288	0	0	0	0	0	0	0	0	0	0	0	0	956	0	0	1913	0	0	0
f__Retroviridae	1724	1698	916	2154	610	5110	140	213	3226	3774	445	789	4536	4014	532	3156	26	236	44	72	72	0	0	14	0	26	0	10	0	0	10	0	4	0	18	8	8	0	44	0	0	3	0	0	0
f__Rudiviridae	0	0	0	0	0	822	0	0	135	0	0	0	621	534	0	0	0	0	0	0	0	0	0	0	0	0	0	0	0	0	0	0	0	0	0	0	0	0	0	0	0	0	0	0	0
f__Siphoviridae	0	0	0	216	270	540	0	370	0	811	0	381	270	0	0	416	0	0	0	0	0	0	0	0	0	0	0	0	0	0	0	0	0	0	0	0	0	0	0	0	0	0	0	0	0
Pandoraviridae	0	0	81719	0	0	700929	59556	0	475458	0	81719	0	875016	520032	182615	0	0	0	0	0	0	0	0	0	0	0	0	0	0	0	0	0	0	0	0	0	0	0	0	0	0	0	0	0	0
Unclassified Virus	0	0	0	0	74	274	0	0	119	0	0	0	207	178	0	0	0	0	0	0	0	0	0	0	0	0	0	0	0	0	0	0	0	0	0	0	0	0	0	0	0	0	0	0	0

## Sheet: Genus level
Genus	20-3.	GBM4	GBM8	MGG75	20-3.	GBM4	GBM8	MGG75	20-3.	GBM4	GBM8	MGG75	20-3.	GBM4	GBM8	MGG75	hA_CL1	hA_CL2	hA_ENL1	hA_ENL2	hN_CL1	hN_CL2	20-3.	GBM4	GBM8	MGG75	20-3.	GBM4	GBM8	MGG75	20-3.	GBM4	GBM8	MGG75	20-3.	GBM4	GBM8	MGG75	hA_CS	hB_CS	hN_CS	mA_CS	mB_CS	mM_CS	mN_CS
g__Alpharetrovirus	2867	2669	3987	97	211	2181	6	6	829	601	522	113	5129	1671	152	464	0	200	0	0	0	0	0	6	0	0	0	2	0	0	2	0	4	0	0	0	0	0	0	0	0	0	0	0	0
g__Aviadenovirus	49	0	0	0	0	14	0	0	0	0	0	0	101	62	0	0	0	0	0	0	0	0	0	0	0	0	0	0	0	0	0	0	0	0	0	0	0	0	0	0	0	0	0	0	0
g__Betapapillomavirus	12	12	12	0	0	0	49	0	12	0	12	0	0	37	0	0	0	0	0	0	0	0	0	0	0	0	0	0	0	0	0	0	0	0	0	0	0	0	0	0	0	0	0	0	0
g__Cyprinivirus	0	0	0	0	0	115	0	0	268	344	113	0	143	229	70	103	0	0	0	0	0	0	0	0	0	0	0	0	0	0	0	0	0	0	0	0	0	0	0	0	0	0	0	0	0
g__Cytomegalovirus	0	0	0	0	0	958	0	0	191	1533	196	0	196	191	393	0	0	0	0	0	0	0	0	0	0	0	0	0	0	0	0	0	0	0	0	0	0	0	0	0	0	0	0	0	0
g__Epsilon15virus	0	0	0	295	0	53	0	26	0	0	0	188	0	0	0	0	0	0	0	0	0	0	0	0	0	0	0	0	0	0	0	0	0	0	0	0	0	0	0	0	0	0	0	0	0
g__Gammaretrovirus	88	12	0	550	0	6	0	37	6	0	9	441	0	0	0	0	0	0	0	0	0	0	0	0	0	0	0	0	0	0	0	0	0	0	0	0	0	0	0	0	0	3	0	0	0
g__Herpesviridae_unclassified	0	75	75	75	75	150	0	0	225	0	0	0	75	0	0	75	0	0	0	0	0	0	0	150	0	0	0	0	0	0	0	0	0	0	0	0	0	0	0	0	0	0	0	0	0
g__Inovirus	0	10	0	20	0	0	10	0	0	0	0	120	0	0	30	0	0	0	0	0	0	0	0	0	0	0	0	0	0	0	0	0	0	0	0	0	0	0	0	0	0	0	0	0	0
g__Leporipoxvirus	0	2142	1606	1070	0	0	0	0	0	534	1070	0	534	0	0	0	0	0	0	0	0	0	0	0	0	0	0	0	0	0	0	0	0	0	0	0	0	0	0	0	0	0	0	0	0
g__Molluscipoxvirus	0	778	0	0	0	258	0	0	778	518	168	778	778	258	0	0	0	0	0	0	0	0	0	0	0	0	0	0	0	0	0	0	0	0	0	0	0	0	0	0	0	0	0	0	0
g__Omegapapillomavirus	10	34	68	34	0	10	0	10	80	22	44	34	0	0	22	0	0	0	0	0	0	0	0	0	0	0	0	0	0	0	0	0	0	0	0	0	0	0	0	0	0	0	0	0	0
g__Orthopoxvirus	10524	8898	1728	288	1913	50708	0	0	32529	24875	956	0	62189	34443	2870	956	0	0	8610	2870	956	1913	0	288	0	288	0	0	0	0	0	0	0	0	0	0	0	0	956	0	0	1913	0	0	0
g__Pandoravirus	0	0	81719	0	0	700929	59556	0	475458	0	81719	0	875016	520032	182615	0	0	0	0	0	0	0	0	0	0	0	0	0	0	0	0	0	0	0	0	0	0	0	0	0	0	0	0	0	0
g__Papillomaviridae_unclassified	0	36	128	0	36	246	8	0	90	90	0	0	1126	154	44	54	0	0	0	0	0	0	0	0	0	0	0	0	0	0	0	0	0	0	0	0	0	0	0	0	0	0	0	0	0
g__Pestivirus	46	44	104	102	0	12	0	0	4	6	30	26	0	6	0	0	0	0	0	0	0	0	0	0	0	0	0	0	0	0	0	0	4	0	0	0	0	0	0	0	2	2	4	0	0
g__Podoviridae_unclassified	25	0	0	0	25	51	0	0	0	0	0	0	51	434	204	0	0	0	0	0	0	0	0	0	0	0	0	0	0	0	0	0	0	0	0	0	0	0	0	0	0	0	0	0	0
g__Potyvirus	0	1	0	0	4	0	14	0	0	1	0	0	41	48	26	0	0	0	0	0	0	0	0	0	0	0	0	0	0	0	0	0	0	0	0	0	0	0	0	0	0	0	0	0	0
g__Ranavirus	0	0	0	0	750	0	562	0	750	0	0	0	186	0	0	938	0	0	0	0	374	375	0	0	0	0	0	0	0	0	0	0	0	0	0	0	0	0	0	0	0	0	0	0	0
g__Retroviridae_unclassified	1622	1506	712	1604	594	5086	134	170	3220	3752	378	332	4536	4004	532	3156	26	36	44	72	72	0	0	8	0	26	0	8	0	0	8	0	0	0	18	8	8	0	44	0	0	0	0	0	0
g__Rhadinovirus	14015	17886	6540	16018	92	897	442	1230	2007	1881	9410	13948	3875	830	200	0	0	0	0	0	0	0	0	800	0	200	0	0	0	200	200	0	200	0	0	0	0	0	200	0	0	0	0	0	0
g__Rudivirus	0	0	0	0	0	548	0	0	90	0	0	0	414	356	0	0	0	0	0	0	0	0	0	0	0	0	0	0	0	0	0	0	0	0	0	0	0	0	0	0	0	0	0	0	0
g__Simplexvirus	0	56	0	0	0	259	0	0	112	51	0	0	638	114	0	51	0	0	0	0	0	0	0	0	0	0	0	0	0	0	0	0	0	0	0	0	0	0	0	0	0	0	0	0	0
g__Siphoviridae_unclassified	0	0	0	216	270	540	0	370	0	811	0	381	270	0	0	416	0	0	0	0	0	0	0	0	0	0	0	0	0	0	0	0	0	0	0	0	0	0	0	0	0	0	0	0	0
g__Taupapillomavirus	0	0	78	0	0	26	0	0	0	0	0	26	26	0	0	0	0	0	0	0	0	0	0	0	0	0	0	0	0	0	0	0	0	0	0	0	0	0	0	0	0	0	0	0	0
g__Varicellovirus	0	0	232	0	597	752	51	0	163	364	0	0	2344	491	132	33	0	0	0	0	0	0	0	0	0	0	0	0	0	0	0	0	0	0	0	0	0	0	0	0	0	0	0	0	0
Unclassified Virus	72	27	167	61	74	569	5	0	166	18	15	75	515	428	15	2	0	0	0	0	0	0	0	0	0	0	0	0	0	0	0	0	2	0	0	0	0	0	0	0	1	1	2	0	0

## Sheet: Species level
Species	Long	Long	Long	Long	Long	Long	Long	Long	Long	Long	Long	Long	Long	Long	Long	Long	long	long	long	long	long	long	small	small	small	small	small	small	small	small	small	small	small	small	small	small	small	small	small	small	small	small	small	small	small
s__Autographa_californica_multiple_nucleopolyhedrovirus	2389	1792	2389	0	0	0	0	0	597	0	0	0	1194	0	0	0	0	0	0	0	0	0	0	0	0	0	0	0	0	0	0	0	0	0	0	0	0	0	0	0	0	0	0	0	0
s__Avian_myelocytomatosis_virus	7	90	102	0	8	9	3	0	0	11	29	8	0	5	0	0	0	0	0	0	0	0	0	3	0	0	0	1	0	0	1	0	2	0	0	0	0	0	0	0	0	0	0	0	0
s__Betapapillomavirus_6	12	12	12	0	0	0	49	0	12	0	12	0	0	37	0	0	0	0	0	0	0	0	0	0	0	0	0	0	0	0	0	0	0	0	0	0	0	0	0	0	0	0	0	0	0
s__Bovine_alphaherpesvirus_1	0	0	232	0	597	752	51	0	163	364	0	0	2344	491	132	33	0	0	0	0	0	0	0	0	0	0	0	0	0	0	0	0	0	0	0	0	0	0	0	0	0	0	0	0	0
s__Camelpox_virus	0	288	1728	288	0	0	0	0	0	0	0	0	0	0	0	0	0	0	0	0	0	0	0	288	0	288	0	0	0	0	0	0	0	0	0	0	0	0	0	0	0	0	0	0	0
s__Cercopithecine_alphaherpesvirus_2	0	56	0	0	0	208	0	0	112	0	0	0	535	63	0	0	0	0	0	0	0	0	0	0	0	0	0	0	0	0	0	0	0	0	0	0	0	0	0	0	0	0	0	0	0
s__Clostridium_phage_phi24R	25	0	0	0	25	51	0	0	0	0	0	0	51	434	204	0	0	0	0	0	0	0	0	0	0	0	0	0	0	0	0	0	0	0	0	0	0	0	0	0	0	0	0	0	0
s__Corynebacterium_phage_P1201	0	0	0	0	270	540	0	0	0	811	0	0	270	0	0	0	0	0	0	0	0	0	0	0	0	0	0	0	0	0	0	0	0	0	0	0	0	0	0	0	0	0	0	0	0
s__Cyprinid_herpesvirus_2	0	0	0	0	0	115	0	0	268	344	113	0	143	229	70	103	0	0	0	0	0	0	0	0	0	0	0	0	0	0	0	0	0	0	0	0	0	0	0	0	0	0	0	0	0
s__Escherichia_virus_M13	0	5	0	10	0	0	5	0	0	0	0	60	0	0	15	0	0	0	0	0	0	0	0	0	0	0	0	0	0	0	0	0	0	0	0	0	0	0	0	0	0	0	0	0	0
s__Feline_leukemia_virus	0	0	0	0	0	0	0	37	6	0	9	31	0	0	0	0	0	0	0	0	0	0	0	0	0	0	0	0	0	0	0	0	0	0	0	0	0	0	0	0	0	3	0	0	0
s__Ferret_papillomavirus	0	18	64	0	18	123	4	0	45	45	0	0	563	77	22	27	0	0	0	0	0	0	0	0	0	0	0	0	0	0	0	0	0	0	0	0	0	0	0	0	0	0	0	0	0
s__Human_endogenous_retrovirus_K	811	753	356	802	297	2543	67	85	1610	1876	189	166	2268	2002	266	1578	13	18	22	36	36	0	0	4	0	13	0	4	0	0	4	0	0	0	9	4	4	0	22	0	0	0	0	0	0
s__Macacine_gammaherpesvirus_5	400	1067	934	0	0	266	0	400	934	934	1201	133	0	0	0	0	0	0	0	0	0	0	0	0	0	0	0	0	0	0	0	0	0	0	0	0	0	0	0	0	0	0	0	0	0
s__Mamestra_configurata_nucleopolyhedrovirus_A	0	0	0	0	0	304	0	0	0	152	0	0	914	304	152	0	0	0	0	0	0	0	0	0	0	0	0	0	0	0	0	0	0	0	0	0	0	0	0	0	0	0	0	0	0
s__Molluscum_contagiosum_virus	0	389	0	0	0	129	0	0	389	259	84	389	389	129	0	0	0	0	0	0	0	0	0	0	0	0	0	0	0	0	0	0	0	0	0	0	0	0	0	0	0	0	0	0	0
s__Moroccan_watermelon_mosaic_virus	0	1	0	0	4	0	14	0	0	1	0	0	41	48	26	0	0	0	0	0	0	0	0	0	0	0	0	0	0	0	0	0	0	0	0	0	0	0	0	0	0	0	0	0	0
s__Omegapapillomavirus_1	5	17	34	17	0	5	0	5	40	11	22	17	0	0	11	0	0	0	0	0	0	0	0	0	0	0	0	0	0	0	0	0	0	0	0	0	0	0	0	0	0	0	0	0	0
s__Oryctes_rhinoceros_nudivirus	464	697	1394	0	0	1859	0	0	232	232	464	0	3021	1162	0	464	0	0	0	0	0	0	0	0	0	0	0	0	0	0	0	0	0	0	0	0	0	0	0	0	0	0	0	0	0
s__Pandoravirus_salinus	0	0	81719	0	0	700929	59556	0	475458	0	81719	0	875016	520032	182615	0	0	0	0	0	0	0	0	0	0	0	0	0	0	0	0	0	0	0	0	0	0	0	0	0	0	0	0	0	0
s__Papiine_alphaherpesvirus_2	0	0	0	0	0	51	0	0	0	51	0	0	103	51	0	51	0	0	0	0	0	0	0	0	0	0	0	0	0	0	0	0	0	0	0	0	0	0	0	0	0	0	0	0	0
s__Pestivirus_A	15	9	25	27	0	3	0	0	0	3	7	6	0	2	0	0	0	0	0	0	0	0	0	0	0	0	0	0	0	0	0	0	2	0	0	0	0	0	0	0	1	0	1	0	0
s__Pestivirus_Giraffe_1	8	13	27	24	0	3	0	0	2	0	8	7	0	1	0	0	0	0	0	0	0	0	0	0	0	0	0	0	0	0	0	0	0	0	0	0	0	0	0	0	0	1	1	0	0
s__Pseudomonas_phage_phi2	0	0	0	216	0	0	0	370	0	0	0	381	0	0	0	416	0	0	0	0	0	0	0	0	0	0	0	0	0	0	0	0	0	0	0	0	0	0	0	0	0	0	0	0	0
s__Rabbit_fibroma_virus	0	1071	803	535	0	0	0	0	0	267	535	0	267	0	0	0	0	0	0	0	0	0	0	0	0	0	0	0	0	0	0	0	0	0	0	0	0	0	0	0	0	0	0	0	0
s__Saimiriine_gammaherpesvirus_2	13615	16819	5606	16018	92	631	442	830	1073	947	8209	13815	3875	830	200	0	0	0	0	0	0	0	0	800	0	200	0	0	0	200	200	0	200	0	0	0	0	0	200	0	0	0	0	0	0
s__Saimiriine_herpesvirus_3	0	0	0	0	0	958	0	0	191	1533	196	0	196	191	393	0	0	0	0	0	0	0	0	0	0	0	0	0	0	0	0	0	0	0	0	0	0	0	0	0	0	0	0	0	0
s__Salmonella_virus_Epsilon15	0	0	0	295	0	53	0	26	0	0	0	188	0	0	0	0	0	0	0	0	0	0	0	0	0	0	0	0	0	0	0	0	0	0	0	0	0	0	0	0	0	0	0	0	0
s__Singapore_grouper_iridovirus	0	0	0	0	375	0	281	0	375	0	0	0	93	0	0	469	0	0	0	0	187	375	0	0	0	0	0	0	0	0	0	0	0	0	0	0	0	0	0	0	0	0	0	0	0
s__Spodoptera_exigua_multiple_nucleopolyhedrovirus	0	0	0	97	195	0	0	0	0	195	0	97	0	195	0	0	0	0	0	0	0	0	0	0	0	0	0	0	0	0	0	0	0	0	0	0	0	0	0	0	0	0	0	0	0
s__Suid_betaherpesvirus_2	0	75	75	75	75	150	0	0	225	0	0	0	75	0	0	75	0	0	0	0	0	0	0	150	0	0	0	0	0	0	0	0	0	0	0	0	0	0	0	0	0	0	0	0	0
s__Sulfolobales_Mexican_rudivirus_1	0	0	0	0	0	274	0	0	45	0	0	0	207	178	0	0	0	0	0	0	0	0	0	0	0	0	0	0	0	0	0	0	0	0	0	0	0	0	0	0	0	0	0	0	0
s__Taterapox_virus	10524	8610	0	0	1913	50708	0	0	32529	24875	956	0	62189	34443	2870	956	0	0	8610	2870	956	1913	0	0	0	0	0	0	0	0	0	0	0	0	0	0	0	0	956	0	0	1913	0	0	0
s__Taupapillomavirus_3	0	0	39	0	0	13	0	0	0	0	0	13	13	0	0	0	0	0	0	0	0	0	0	0	0	0	0	0	0	0	0	0	0	0	0	0	0	0	0	0	0	0	0	0	0
s__Woolly_monkey_sarcoma_virus	88	12	0	550	0	6	0	0	0	0	0	410	0	0	0	0	0	0	0	0	0	0	0	0	0	0	0	0	0	0	0	0	0	0	0	0	0	0	0	0	0	0	0	0	0
Unclassified Virus	967	2392	1617	1476	772	3685	365	96	2672	2490	889	741	4416	2884	329	2076	13	218	22	36	223	0	0	7	0	13	0	5	0	0	5	0	6	0	9	4	4	0	22	0	2	2	4	0	0
